# Supplementary material for: Endothelial Dysfunction Following Enhanced TMEM16A Activity in Human Pulmonary Arteries
Source: Cells. 2020 Aug 28;9(9):1984. doi: 10.3390/cells9091984 (PMC7563136; doi:10.3390/cells9091984)
Supplement: Supplementary file 1 [file cells-09-01984-s001.zip]

Archive with 2 entries (2 files):
- Paper blueprint_supplement_revised.pdf
- Skofic Maurer et al_Supplementary tables_revised.pdf
